# Supplementary material for: Movement Disorders in Neurocysticercosis: A Systematic Review
Source: Tremor Other Hyperkinet Mov (N Y). 2025 Aug 8;15:38. doi: 10.5334/tohm.1061 (PMC12352383; doi:10.5334/tohm.1061)
Supplement: Supplementary Material. — Item-1 to Item-2. [file tohm-15-1-1061-s1.zip]

Archive with 2 entries (2 files):
- tohm-1061_garg-s1/688d69620ed9d.docx
- tohm-1061_garg-s1/688d6976ecded.docx
